# Supplementary material for: Bridging the gap between complexity science and clinical practice by formalizing idiographic theories: a computational model of functional analysis
Source: BMC Med. 2020 Apr 8;18:99. doi: 10.1186/s12916-020-01558-1 (PMC7333286; doi:10.1186/s12916-020-01558-1)
Supplement: Supplementary file 2 — Code to reproduce analyses. This file provides the code to reproduce all analyses discussed in this report in the open-source software R. All materials are made available in the open-science-framework repository: https://osf.io/spb37/. [file 12916_2020_1558_MOESM2_ESM.r]

#install.packages(plot3D)
library(plot3D)

############################
### System Specification ###
############################

### Define differential equations
# Catastrophizing
dCat <- function(a, Sd, b, Cred, c, Cat){
  a * Sd + b * Cred - c * Cat
  }
# Panic
dPan <- function(d, Cat, e, Pan, Av, f){
  d * Cat - e * Pan * Av - f * Pan
}
# Avoidance
dAv <- function(g, Pan, Av, h, Cost, i, Ben, j){
  g * Pan * Av - h * Cost + i * Ben - j * Av
}
# Benefits
dBen <- function(k, d, Cat, e, Pan, Av, f, l, Ben){
  k * ((d * Cat - e * Pan * Av - f * Pan) * Av) - l * Ben
}
# Credibility dysfunctional cognition
dCred <- function(m, g, Pan, Av, h, Cost, i, Ben, j, n, Cred){
  m * ((g * Pan * Av - h * Cost + i * Ben - j * Av) * Pan) - n * Cred
}
# Costs�Costs
dCost <- function(o, Av, p, Cost){
  o * Av - p * Cost
}

### Starting values  and simulation set-up
nTime <- 80
Sd <- numeric(nTime)
Cat <- numeric(nTime)
Pan <- numeric(nTime)
Av <- numeric(nTime)
Cred <- numeric(nTime)
Ben <- numeric(nTime)
Cost <- numeric(nTime)
FunCog <- numeric(nTime)
Sd[1] <-0
Cat[1] <-0.01
Pan[1] <-0.01
Av[1] <-0.5
Cred[1] <-0.01
Ben[1] <-0.01
Cost[1] <-0.01

### Parameters:
a <- 1.5
b <- 2.1
c <- 1.65
d <- 2
e <- 0.2
f <- 0.5
g <- 0.2
h <- 0.19
i <- 0.2
j <- 0.22
k <- 1
l <- 0.02
m <- 0.2
n <- 0.04
o <- 0.2
p <- 0.5
q <- 0.5
r <- 0.02
s <- 0.1
t <- 0.3
z <- 0.19

#############################################
####### Scenario 1: No intervention #########
#############################################
v <- c(rep(0,12), rep(2,2)) 
set.seed(123)
for (t in 2:nTime){
  Sd[t] <- sample(v,1)
  Cat[t] <- Cat[t-1] + z * dCat(a, Sd[t-1], b, Cred[t-1], c, Cat[t-1])
  Pan[t] <- Pan[t-1] + z * dPan(d, Cat[t-1], e, Pan[t-1], Av[t-1], f)
  Av[t] <- Av[t-1] + z * dAv(g, Pan[t-1], Av[t-1], h, Cost[t-1], i, Ben[t-1], j)
  Ben[t] <- Ben[t-1] + z * dBen(k, d, Cat[t-1], e, Pan[t-1], Av[t-1], f, l, Ben[t-1])
  Cred[t] <- Cred[t-1] + z * dCred(m, g, Pan[t-1], Av[t-1], h, Cost[t-1], i, Ben[t-1], j, n, Cred[t-1])
  Cost[t] <- Cost[t-1] + z * dCost(o, Av[t-1], p, Cost[t-1])
}

### Plot results
plot(Pan[1:nTime], type = "l",col = "red", ylab = "Level", xlab = "Time", lwd = 2, xaxt = "n",
     ylim = c(0,3.5))
grid(nx = NULL, ny = NULL, col = "lightgray", lty = "dotted")
lines(1:length(Pan[1:nTime]), Cat[1:nTime], col = "black", lwd = 2)
lines(1:length(Pan[1:nTime]), Sd[1:nTime], col = "darkgrey", lwd = 2, lty = 3)
lines(1:length(Pan[1:nTime]), Cred[1:nTime], col = "black", lwd = 2, lty = 2)
lines(1:length(Pan[1:nTime]), Av[1:nTime], col = "blue", lwd = 2)
legend("topleft", legend = c("Discriminant stimulus","Panic","Avoidant coping","Catastrophizing", "Credibility of catastrophic interpretation"), 
       col = c("darkgrey","red","blue","black", "black"), lty = c(3,1,1,1,2), lwd = 2, cex = 1.5)

plot(Pan[1:nTime], type = "l",col = "red", ylab = "Severity", xlab = "Time", lwd = 2, xaxt = "n",
     ylim = c(0,3.5))
grid(nx = NULL, ny = NULL, col = "lightgray", lty = "dotted")
grid(nx = NULL, ny = NULL, col = "lightgray", lty = "dotted")
lines(1:length(Pan[1:nTime]), Av[1:nTime], col = "blue", lwd = 2)
lines(1:length(Pan[1:nTime]), Sd[1:nTime], col = "darkgrey", lwd = 2, lty = 3)
lines(1:length(Pan[1:nTime]), Ben[1:nTime], col = "darkgreen", lwd = 2, lty = 2)
lines(1:length(Pan[1:nTime]), Cost[1:nTime], col = "black", lwd = 2, lty = 2)
legend("topleft", legend = c("Discriminant stimulus","Panic","Avoidant coping","Perceived benefits", "Perceived costs"), 
       col = c("darkgrey","red","blue","darkgreen", "black"), lty = c(3,1,1,2,2), lwd = 2, cex = 1.5)

scatter3D(Pan, Av, Cred, pch = 21, cex=1.2, col="white", bg="black", bty = "u", colkey = FALSE, 
          col.panel ="grey27", expand =1, phi = 20, theta = 60,
          col.grid = "grey40", type = "h", xlab = "Panic",
          ylab = "Avoidant coping", zlab = "Credibility of catastrophic interpretation", lwd = 1.5)


######################################
####### Scenario 2: Exposure #########
######################################
intervention <- 52 # starting point intervention
Av[intervention:nTime] <- 0 # set Avoidance to 0
set.seed(123)
for (t in 2:(intervention-1)){
  Sd[t] <- sample(v,1)
  Cat[t] <- Cat[t-1] + z * dCat(a, Sd[t-1], b, Cred[t-1], c, Cat[t-1])
  Pan[t] <- Pan[t-1] + z * dPan(d, Cat[t-1], e, Pan[t-1], Av[t-1], f)
  Av[t] <- Av[t-1] + z * dAv(g, Pan[t-1], Av[t-1], h, Cost[t-1], i, Ben[t-1], j)
  Ben[t] <- Ben[t-1] + z * dBen(k, d, Cat[t-1], e, Pan[t-1], Av[t-1], f, l, Ben[t-1])
  Cred[t] <- Cred[t-1] + z * dCred(m, g, Pan[t-1], Av[t-1], h, Cost[t-1], i, Ben[t-1], j, n, Cred[t-1])
  Cost[t] <- Cost[t-1] + z * dCost(o, Av[t-1], p, Cost[t-1])
}
# Start intervention
for (t in intervention:nTime){
  Sd[t] <- sample(v,1)
  Cat[t] <- Cat[t-1] + z * dCat(a, Sd[t-1], b, Cred[t-1], c, Cat[t-1])
  Pan[t] <- Pan[t-1] + z * dPan(d, Cat[t-1], e, Pan[t-1], Av[t-1], f)
  #Av[t] <- Av[t-1] + z * dAv(g, Pan[t-1], Av[t-1], h, Cost[t-1], i, Ben[t-1], j)
  Ben[t] <- Ben[t-1] + z * dBen(k, d, Cat[t-1], e, Pan[t-1], Av[t-1], f, l, Ben[t-1])
  Cred[t] <- Cred[t-1] + z * dCred(m, g, Pan[t-1], Av[t-1], h, Cost[t-1], i, Ben[t-1], j, n, Cred[t-1])
  Cost[t] <- Cost[t-1] + z * dCost(o, Av[t-1], p, Cost[t-1])
}

### Plot results
plot(Pan[1:nTime], type = "l",col = "red", ylab = "Level", xlab = "Time", lwd = 2, xaxt = "n",
     ylim = c(0,3.5))
grid(nx = NULL, ny = NULL, col = "lightgray", lty = "dotted")
lines(1:length(Pan[1:nTime]), Cat[1:nTime], col = "black", lwd = 2)
lines(1:length(Pan[1:nTime]), Sd[1:nTime], col = "darkgrey", lwd = 2, lty = 3)
lines(1:length(Pan[1:nTime]), Cred[1:nTime], col = "black", lwd = 2, lty = 2)
lines(1:length(Pan[1:nTime]), Av[1:nTime], col = "blue", lwd = 2)
legend("topleft", legend = c("Discriminant stimulus","Panic","Avoidant coping","Catastrophizing", "Credibility of catastrophic interpretation"), 
       col = c("darkgrey","red","blue","black", "black"), lty = c(3,1,1,1,2), lwd = 2, cex = 1.5)

plot(Pan[1:nTime], type = "l",col = "red", ylab = "Severity", xlab = "Time", lwd = 2, xaxt = "n",
     ylim = c(0,3.5))
grid(nx = NULL, ny = NULL, col = "lightgray", lty = "dotted")
grid(nx = NULL, ny = NULL, col = "lightgray", lty = "dotted")
lines(1:length(Pan[1:nTime]), Av[1:nTime], col = "blue", lwd = 2)
lines(1:length(Pan[1:nTime]), Sd[1:nTime], col = "darkgrey", lwd = 2, lty = 3)
lines(1:length(Pan[1:nTime]), Ben[1:nTime], col = "darkgreen", lwd = 2, lty = 2)
lines(1:length(Pan[1:nTime]), Cost[1:nTime], col = "black", lwd = 2, lty = 2)
legend("topleft", legend = c("Discriminant stimulus","Panic","Avoidant coping","Perceived benefits", "Perceived costs"), 
       col = c("darkgrey","red","blue","darkgreen", "black"), lty = c(3,1,1,2,2), lwd = 2, cex = 1.5)

scatter3D(Pan, Av, Cred, pch = 21, cex=1.2, col="white", bg="black", bty = "u", colkey = FALSE, 
          col.panel ="grey27", expand =1, phi = 20, theta = 50,
          col.grid = "grey40", type = "h", xlab = "Panic",
          ylab = "Avoidant coping", zlab = "Credibility of cat. interpret.", lwd = 1.5)

###################################################
######## Scenario 3: Cognitive Reappraisal ########
###################################################
# Functional interpretation
dFunCog <- function(q, Cred, r, FunCog){
   q * Cred + r * FunCog
}
# Catastrophizing when provided with functional interpretation
dCat2 <- function(a, Sd, b, Cred, c, Cat, s, FunCog){
  a * Sd + b * Cred - c * Cat - s * FunCog
}
# Credibility of catastrophic interpretation when provided with functional interpretation
dCred2 <- function(m, g, Pan, Av, h, Cost, i, Ben, j, n, Cred, u, FunCog){
  m * ((g * Pan * Av - h * Cost + i * Ben - j * Av) * Pan) - n * Cred - u * FunCog
}

FunCog <- numeric(nTime)
FunCog[1:(intervention-1)] <- 0
FunCog[intervention] <- 1

# additional parameters
q <- 0.5
r <- 0.02
s <- 0.1
u <- 0.3 # note that we labelled this parameter "u" since "t" was already taken for the time indication.
  
set.seed(123)
for (t in 2:(intervention-1)){
  Sd[t] <- sample(v,1)
  Cat[t] <- Cat[t-1] + z * dCat(a, Sd[t-1], b, Cred[t-1], c, Cat[t-1])
  Pan[t] <- Pan[t-1] + z * dPan(d, Cat[t-1], e, Pan[t-1], Av[t-1], f)
  Av[t] <- Av[t-1] + z * dAv(g, Pan[t-1], Av[t-1], h, Cost[t-1], i, Ben[t-1], j)
  Ben[t] <- Ben[t-1] + z * dBen(k, d, Cat[t-1], e, Pan[t-1], Av[t-1], f, l, Ben[t-1])
  Cred[t] <- Cred[t-1] + z * dCred(m, g, Pan[t-1], Av[t-1], h, Cost[t-1], i, Ben[t-1], j, n, Cred[t-1])
  Cost[t] <- Cost[t-1] + z * dCost(o, Av[t-1], p, Cost[t-1])
  # FunCog[t] <- FunCog[t-1] + z * dFunCog(q, Cred[t-1], r, FunCog[t-1])
}
# Start intervention
for (t in intervention:nTime){
  Sd[t] <- sample(v,1)
  Cat[t] <- Cat[t-1] + z * dCat2(a, Sd[t-1], b, Cred[t-1], c, Cat[t-1], s, FunCog[t-1])
  Pan[t] <- Pan[t-1] + z * dPan(d, Cat[t-1], e, Pan[t-1], Av[t-1], f)
  Av[t] <- Av[t-1] + z * dAv(g, Pan[t-1], Av[t-1], h, Cost[t-1], i, Ben[t-1], j)
  Ben[t] <- Ben[t-1] + z * dBen(k, d, Cat[t-1], e, Pan[t-1], Av[t-1], f, l, Ben[t-1])
  Cred[t] <- Cred[t-1] + z * dCred2(m, g, Pan[t-1], Av[t-1], h, Cost[t-1], i, Ben[t-1], j, n, Cred[t-1], u, FunCog[t-1])
  Cost[t] <- Cost[t-1] + z * dCost(o, Av[t-1], p, Cost[t-1])
  FunCog[t] <- FunCog[t-1] + z * dFunCog(q, Cred[t-1], r, FunCog[t-1])
}

# Plot results
plot(Pan[1:nTime], type = "l",col = "red", ylab = "Level", xlab = "Time", lwd = 2, xaxt = "n",
     ylim = c(0,3.5))
grid(nx = NULL, ny = NULL, col = "lightgray", lty = "dotted")
lines(1:length(Pan[1:nTime]), Cat[1:nTime], col = "black", lwd = 2)
lines(1:length(Pan[1:nTime]), Sd[1:nTime], col = "darkgrey", lwd = 2, lty = 3)
lines(1:length(Pan[1:nTime]), Cred[1:nTime], col = "black", lwd = 2, lty = 2)
lines(1:length(Pan[1:nTime]), Av[1:nTime], col = "blue", lwd = 2)
lines(1:length(Pan[1:nTime]), FunCog[1:nTime], col = "orange", lwd = 2)
legend("topleft", legend = c("Discriminant stimulus","Panic","Avoidant coping","Catastrophizing", "Credibility of catastrophic interpretation", "Credibility of functional interpretation"), 
       col = c("darkgrey","red","blue","black", "black", "orange"), lty = c(3,1,1,1,2,1), lwd = 2, cex = 1.5)

plot(Pan[1:nTime], type = "l",col = "red", ylab = "Level", xlab = "Time", lwd = 2, xaxt = "n",
     ylim = c(0,3.5))
grid(nx = NULL, ny = NULL, col = "lightgray", lty = "dotted")
lines(1:length(Pan[1:nTime]), Sd[1:nTime], col = "darkgrey", lwd = 2, lty = 3)
lines(1:length(Pan[1:nTime]), Av[1:nTime], col = "blue", lwd = 2)
lines(1:length(Pan[1:nTime]), FunCog[1:nTime], col = "orange", lwd = 2)
lines(1:length(Pan[1:nTime]), Ben[1:nTime], col = "darkgreen", lwd = 2, lty = 2)
lines(1:length(Pan[1:nTime]), Cost[1:nTime], col = "black", lwd = 2, lty = 2)
lines(1:length(Pan[1:nTime]), FunCog[1:nTime], col = "orange", lwd = 2)
legend("topleft", legend = c("Discriminant stimulus","Panic","Avoidant coping","Perceived benefits", "Perceived costs", "Credibility of functional interpretation"), 
       col = c("darkgrey","red","blue","darkgreen", "black", "orange"), lty = c(3,1,1,2,2,2), lwd = 2, cex = 1.5)

scatter3D(Pan, Av, Cred, pch = 21, cex=1.2, col="white", bg="black", bty = "u", colkey = FALSE, 
          col.panel ="grey27", expand =1, phi = 30, theta = 20,
          col.grid = "grey40", type = "h", xlab = "Panic",
          ylab = "Avoidant coping", zlab = "Credibility of cat. interpret.", lwd = 1.5)

#################################
######## Scenario 4: CBT ########
#################################
Av[intervention:nTime] <- 0
set.seed(123)
for (t in 2:(intervention-1)){
  Sd[t] <- sample(v,1)
  Cat[t] <- Cat[t-1] + z * dCat(a, Sd[t-1], b, Cred[t-1], c, Cat[t-1])
  Pan[t] <- Pan[t-1] + z * dPan(d, Cat[t-1], e, Pan[t-1], Av[t-1], f)
  Av[t] <- Av[t-1] + z * dAv(g, Pan[t-1], Av[t-1], h, Cost[t-1], i, Ben[t-1], j)
  Ben[t] <- Ben[t-1] + z * dBen(k, d, Cat[t-1], e, Pan[t-1], Av[t-1], f, l, Ben[t-1])
  Cred[t] <- Cred[t-1] + z * dCred(m, g, Pan[t-1], Av[t-1], h, Cost[t-1], i, Ben[t-1], j, n, Cred[t-1])
  Cost[t] <- Cost[t-1] + z * dCost(o, Av[t-1], p, Cost[t-1])
  # FunCog[t] <- FunCog[t-1] + z * dFunCog(q, Cred[t-1], r, FunCog[t-1])
}
# Start intervention
for (t in intervention:nTime){
  Sd[t] <- sample(v,1)
  Cat[t] <- Cat[t-1] + z * dCat2(a, Sd[t-1], b, Cred[t-1], c, Cat[t-1], s, FunCog[t-1])
  Pan[t] <- Pan[t-1] + z * dPan(d, Cat[t-1], e, Pan[t-1], Av[t-1], f)
  #Av[t] <- Av[t-1] + z * dAv(g, Pan[t-1], Av[t-1], h, Cost[t-1], i, Ben[t-1], j)
  Ben[t] <- Ben[t-1] + z * dBen(k, d, Cat[t-1], e, Pan[t-1], Av[t-1], f, l, Ben[t-1])
  Cred[t] <- Cred[t-1] + z * dCred2(m, g, Pan[t-1], Av[t-1], h, Cost[t-1], i, Ben[t-1], j, n, Cred[t-1], u, FunCog[t-1])
  Cost[t] <- Cost[t-1] + z * dCost(o, Av[t-1], p, Cost[t-1])
  FunCog[t] <- FunCog[t-1] + z * dFunCog(q, Cred[t-1], r, FunCog[t-1])
}

# Plot results
plot(Pan[1:nTime], type = "l",col = "red", ylab = "Level", xlab = "Time", lwd = 2, xaxt = "n",
     ylim = c(0,3.5))
grid(nx = NULL, ny = NULL, col = "lightgray", lty = "dotted")
lines(1:length(Pan[1:nTime]), Cat[1:nTime], col = "black", lwd = 2)
lines(1:length(Pan[1:nTime]), Sd[1:nTime], col = "darkgrey", lwd = 2, lty = 3)
lines(1:length(Pan[1:nTime]), Cred[1:nTime], col = "black", lwd = 2, lty = 2)
lines(1:length(Pan[1:nTime]), Av[1:nTime], col = "blue", lwd = 2)
lines(1:length(Pan[1:nTime]), FunCog[1:nTime], col = "orange", lwd = 2)
legend("topleft", legend = c("Discriminant stimulus","Panic","Avoidant coping","Catastrophizing", "Credibility of catastrophic interpretation", "Credibility of functional interpretation"), 
       col = c("darkgrey","red","blue","black", "black", "orange"), lty = c(3,1,1,1,2,1), lwd = 2, cex = 1.5)

plot(Pan[1:nTime], type = "l",col = "red", ylab = "Level", xlab = "Time", lwd = 2, xaxt = "n",
     ylim = c(0,3.5))
grid(nx = NULL, ny = NULL, col = "lightgray", lty = "dotted")
lines(1:length(Pan[1:nTime]), Sd[1:nTime], col = "darkgrey", lwd = 2, lty = 3)
lines(1:length(Pan[1:nTime]), Av[1:nTime], col = "blue", lwd = 2)
lines(1:length(Pan[1:nTime]), FunCog[1:nTime], col = "orange", lwd = 2)
lines(1:length(Pan[1:nTime]), Ben[1:nTime], col = "darkgreen", lwd = 2, lty = 2)
lines(1:length(Pan[1:nTime]), Cost[1:nTime], col = "black", lwd = 2, lty = 2)
lines(1:length(Pan[1:nTime]), FunCog[1:nTime], col = "orange", lwd = 2)
legend("topleft", legend = c("Discriminant stimulus","Panic","Avoidant coping","Perceived benefits", "Perceived costs", "Credibility of functional interpretation"), 
       col = c("darkgrey","red","blue","darkgreen", "black", "orange"), lty = c(3,1,1,2,2,2), lwd = 2, cex = 1.5)

scatter3D(Pan, Av, Cred, pch = 21, cex=1.2, col="white", bg="black", bty = "u", colkey = FALSE, 
          col.panel ="grey27", expand =1, phi = 20, theta = 40,
          col.grid = "grey40", type = "h", xlab = "Panic",
          ylab = "Avoidant coping", zlab = "Credibility of cat. interpret.", lwd = 1.5)
